# Supplementary material for: The SGLT-2 Inhibitors in Personalized Therapy of Diabetes Mellitus Patients
Source: J Pers Med. 2021 Nov 25;11(12):1249. doi: 10.3390/jpm11121249 (PMC8708213; doi:10.3390/jpm11121249)
Supplement: Supplementary file 1 [file jpm-11-01249-s001.zip]

Archive with 2 entries (2 files):
- table S1.pdf
- table S2.pdf
